# Supplementary material for: Building on Vaccine Confidence in the Aftermath of the Pandemic: A Qualitative Study in Primary Care Physicians
Source: Vaccines (Basel). 2026 May 4;14(5):415. doi: 10.3390/vaccines14050415 (PMC13211669; doi:10.3390/vaccines14050415)
Supplement: Supplementary file 1 [file vaccines-14-00415-s001.zip]

Archive with 3 entries (3 files):
- Supplementary file 2.pdf
- Supplementary file 3.pdf
- Supplementary file 1.pdf
